# Supplementary material for: Leaving No One Behind: Interventions and Outcomes of the COVID-19 Vaccine Maximising Uptake Programme
Source: Vaccines (Basel). 2022 May 25;10(6):840. doi: 10.3390/vaccines10060840 (PMC9227842; doi:10.3390/vaccines10060840)
Supplement: Supplementary file 1 [file vaccines-10-00840-s001.zip]

Archive with 1 entries (1 files):
- vaccines-1670294-supplementary.pdf
